# Supplementary material for: Nursing Home-Sensitive Hospitalizations and the Relevance of Telemedicine: A Scoping Review
Source: Int J Environ Res Public Health. 2022 Oct 10;19(19):12944. doi: 10.3390/ijerph191912944 (PMC9566431; doi:10.3390/ijerph191912944)
Supplement: Supplementary file 1 [file ijerph-19-12944-s001.zip]

Archive with 1 entries (1 files):
- ijerph-1899753-supplementary.pdf
